# Supplementary material for: People with Primary Progressive Multiple Sclerosis Have a Lower Number of Central Memory T Cells and HLA-DR+ Tregs
Source: Cells. 2023 Jan 29;12(3):439. doi: 10.3390/cells12030439 (PMC9913799; doi:10.3390/cells12030439)
Supplement: Supplementary file 1 [file cells-12-00439-s001.zip]

Archive with 2 entries (2 files):
- Suppl. Figures @20230127.pdf
- Tables Manuscript PPMS @20230127.xlsx
