# Supplementary material for: People with Primary Progressive Multiple Sclerosis Have a Lower Number of Central Memory T Cells and HLA-DR+ Tregs
Source: Cells. 2023 Jan 29;12(3):439. doi: 10.3390/cells12030439 (PMC9913799; doi:10.3390/cells12030439)
Supplement: Supplementary file 1 [file cells-12-00439-s001.zip › Tables Manuscript PPMS @20230127.xlsx]

## Sheet: Supplementary Table S1
Supplementary Table S1. Statistical outputs and sample size calculations.
	Percentage of cells							Cells absolute numbers							Fig.
	Sample Size		Test result		p-value1	Effect size2		Sample Size		Test result		p-value1	Effect size2
	HC	RRMS						HC	RRMS
CD4+ T cells	23	23	t44=	0.4687	0.6418	0.1432		21	18	t37=	1.534	0.1352	0.503912		1A
CD31+ naive CD4+ T cells	23	23	t44=	1.034	0.307	0.305199		21	18	U =	135	0.1329	0.244		1D
Naive/Memory CD4+ T cells	23	23	U =	251	0.7773	0.044									1E
Naïve CD4+ T cells	23	23	t44=	0.3981	0.6928	0.118112		21	18	U =	143	0.2024	0.208		1F
Memory CD4+ T cells	23	23	t44=	0.3969	0.6936	0.118112		21	18	U =	104	0.0161	0.384		1G
CM CD4+ T cells	23	23	t44=	0.6429	0.5237	0.196285		21	18	t37=	2.6	0.0134	0.817386		1H
EM CD4+ T cells	23	23	U =	190.5	0.1056	0.24		21	18	U =	176	0.7277	0.059		1I
TemRA CD4+ T cells	23	23	U =	264.5	>0,9999	0		21	18	U =	166	0.5304	0.104		1J
Ki67+ CD4+ T cells	23	23	U =	220.5	0.3398	0.143									1K
CD8+ T cells	23	23	t44=	0.7354	0.4663	0.218795		21	18	t37=	0.3835	0.7036	0.122227		S1A
Naive/Memory CD8+ T cells	23	23	t44=	1.416	0.1639	0.416226									S1C
Naïve CD8+ T cells	23	23	t44=	1.682	0.0997	0.492907		21	18	U =	142	0.1925	0.212		S1D
Memory CD8+ T cells	23	23	t44=	1.682	0.0997	0.492907		21	18	t37=	0.4459	0.6587	0.148326		S1E
CM CD8+ T cells	23	23	U =	213	0.2629	0.166904		21	18	U =	122	0.0605	0.302		S1F
EM CD8+ T cells	23	23	U =	151.5	0.0122	0.366098		21	18	U =	152	0.3076	0.167		S1G
TemRA CD8+ T cells	23	23	t44=	0.5305	0.5985	0.0582396		21	18	U =	183	0.8783	0.027		S1H
Ki67+ CD8+ T cells	23	23	U =	188	0.0941	0.248									S1I
CD20+ B cells	23	23	U =	240.5	0.605	0.078		21	19	t38=	0.3189	0.7516	0.106		S2A
Naive CD20+ B cells	23	23	U =	209.5	0.2314	0.178		21	19	U =	154	0.2257	0.131		S2B
Memory CD20+ B cells	23	23	U =	209.5	0.2314	0.178		21	19	U =	169	0.4207	0.195		S2C
Naive/Memory CD20+ B cells	23	23	U =	209.5	0.2314	0.178									S2D
Treg	23	23	t44=	0.06237	0.9506	0.0164795		21	18	t37=	1.048	0.3023	0.346304		2A
Ki67+ Tregs	17	19	t34=	0.8932	0.3811	0.286									2B
Naive/Memory Tregs	17	19	U =	131.5	0.3499	0.151									2D
CD45RA+HLA-DR- Tregs	17	19	U =	133	0.3751	0.151		16	15	t29=	1.208	0.2403	0.442761		2E
CD45RA-HLA-DR- Tregs	17	19	U =	135	0.41	0.14		16	15	t29=	1.001	0.3257	0.366446		2F
CD45RA-HLA-DR+ Tregs	17	19	t34=	1.187	0.2461	0.378352		16	15	U =	75	0.0784	0.32		2G
NKT cells	23	23	U =	251	0.7728	0.044		21	18	U =	174	0.6863	0.068		3A
NKG2A+ NKT cells	20	19	U =	170	0.5828	0.09		18	14	U =	119.5	0.8153	0.04		3B
KIR3DL1+ NKT cells	20	19	U =	144	0.2036	0.207		18	14	U =	113	0.6395	0.087		3C
KIR2DL2/3+ NKT cells	20	19	U =	67	0.0003	0.553		18	14	U =	61	0.0128	0.436		3D
KLRG1+ NKT cells	20	19	U =	131	0.0991	0.265		18	14	U =	123	0.9254	0.02		3E
NKp30+ NKT cells	20	19	U =	42.5	0.0001	0.677		17	17	U =	43	0.0003	0.6		3F
NKp44+ NKT cells	20	19	U =	180.5	0.643	0.078		17	17	U =	143	0.9729	0.009		3G
NKp46+ NKT cells	20	19	U =	125.5	0.0487	0.316		17	17	U =	95.5	0.0934	0.292		3H
NK cells	23	23	t44=	0.108	0.9145	0.0304		21	18	t37=	0.2785	0.7829	0.0941653		S3A
CD56bright NK cells	23	23	t44=	0.2595	0.7966	0.0764074		21	18	U =	173	0.6659	0.072		S3B
CD56dimCD57- NK cells	23	23	t44=	0.3021	0.7641	0.0899994		21	18	U =	149	0.2692	0.18		S3C
CD56dimCD57+ NK cells	23	23	t44=	0.1917	0.8489	0.0554832		21	18	t37=	0.2881	0.7749	0.0917947		S3D
KLRG1+ NK cells	23	23	t44=	0.9386	0.3531	0.271428		21	18	t37=	0.04481	0.9646	0.0134352		S3E
KLRG1+ CD56bright NK cells	13	11	t22=	0.637	0.5308	0.263205		12	9	t37=	0.6083	0.5509	0.015
KLRG1+ CD56dimCD57- NK cells	22	22	t42=	0.9337	0.3564	0.28107		20	17	U =	136	0.3113	0.17
KLRG1+ CD56dimCD57+ NK cells	21	20	t39=	0.9414	0.3527	0.29373		19	16	U =	130	0.4814	0.123
NKG2A+ NK cells	23	23	t44=	0.06656	0.9472	0.015855		21	18	U =	171	0.6258	0.081		S3F
NKG2A+ CD56bright NK cells	13	11	t22=	0.2923	0.7729	0.10467		12	9	U =	48	0.7021	0.093
NKG2A+ CD56dimCD57- NK cells	22	22	t42=	0.829	0.4119	0.250395		20	17	U =	137	0.3261	0.165
NKG2A+ CD56dimCD57+ NK cells	21	20	t39=	0.1068	0.9155	0.0294575		19	16	U =	148	0.9089	0.022
KIR3DL1+ NK cells	23	23	U =	201.5	0.1695	0.204		21	18	U =	154	0.3351	0.158		S3G
KIR3DL1+ CD56bright NK cells	13	11	U =	54	0.3311	0.207		12	9	U =	51.5	0.8762	0.046
KIR3DL1+ CD56dimCD57- NK cells	22	22	t42=	1.522	0.1363	0.455764		20	17	U =	147	0.3462	0.159
KIR3DL1+ CD56dimCD57+ NK cells	21	20	U =	170.5	0.3095	0.161		19	16	t33=	1.084	0.2863	0.359849
KIR2DL2/3+ NK cells	23	23	t44=	2.239	0.0304	0.660708		21	18	U =	179	0.7858	0.045		S3H
KIR2DL2/3+ CD56bright NK cells	13	11	t22=	0.1815	0.8578	0.0685544		12	9	U =	52.5	0.9327	0.031
KIR2DL2/3+ CD56dimCD57- NK cells	22	22	t42=	1.999	0.0529	0.602491		20	17	U =	164.5	0.8746	0.03
KIR2DL2/3+ CD56dimCD57+ NK cells	21	20	U =	131.5	0.0403	0.32		19	16	U =	132	0.5232	0.112
NKp30+ NK cells	23	23	t44=	0.1472	0.8837	0.0312542		21	18	U =	178	0.77	0.05		S3I
NKp30+ CD56bright NK cells	15	14	t27=	0.2409	0.8115	0.0826664		14	10	U =	64	0.7521	0.072
NKp30+ CD56dimCD57- NK cells	23	23	t44=	0.3437	0.7329	0.102796		21	18	U =	158	0.3945	0.14
NKp30+ CD56dimCD57+ NK cells	19	21	t38=	0.9002	0.374	0.286576		19	17	U =	144	0.5944	0.093
NKp44+ NK cells	23	23	U =	232.5	0.4891	0.104		21	18	U =	167	0.5489	0.099		S3J
NKp44+ CD56bright NK cells	15	14	t27=	1.739	0.0939	0.645694		14	10	U =	56	0.4366	0.167
NKp44+ CD56dimCD57- NK cells	23	23	U =	243	0.6436	0.07		21	18	U =	173.5	0.6709	0.077
NKp44+ CD56dimCD57+ NK cells	19	21	U =	173	0.4855	0.114		19	17	U =	158.5	0.9319	0.019
NKp46+ NK cells	23	23	t44=	1.454	0.1531	0.4252		21	18	U =	177	0.7487	0.054		S3K
NKp46+ CD56bright NK cells	15	14	U =	91.5	0.5685	0.109		14	10	U =	67	0.8859	0.036
NKp46+ CD56dimCD57- NK cells	23	23	t44=	1.327	0.1913	0.390839		21	18	U =	179	0.7914	0.045
NKp46+ CD56dimCD57+ NK cells	19	21	t38=	2.302	0.0269	0.724033		19	17	t34=	1.458	0.1586	0.506038
1 Red cells refere to significant differences (p-value <0.050) and grey cells to tendencies (0.050< p-value <0.010)
2 Cohen's d was calculated for t-tests, and r for Mann-Witney U-tests. Green cells refere to large effect sizes (d>0.800; r>0.500) and yellow cells to medium effect sizes (0.300≤d≤0.800; 0.300≤r≤0.500)
CM, Central Memory; EM, Effector Memory; NK, Natural Killer; NKT, Natural Killer T cells; TemRA, Terminally differentiated CD45RA-expressing memory cells; TREC, T cell receptor excision circles; Treg, Regulatory T cells.

## Sheet:  Supplementary Table S2
Supplementary Table S2. Multiple linear regression models to evaluate the impact of sex (female vs. male), age and disease status (healthy vs. PPMS) on CD4+ T cell subsets.
Dependent Variable	Independent Variable	Percentage of cells									Absolute number of cells								Fig
		Model			B	SE	𝜷	t	p-value		Model			B	SE	𝜷	t	p-value
				p-value									p-value
CD4+ T cells		F(3,39)=	2.648	0.062							F(3,33)=	4.072	0.014						1A
	Sex1				-8.706	3.41	-0.373	-2.553	0.015					-294.091	136.467	-0.325	-2.155	0.039
	Age				0.101	0.114	0.13	0.888	0.38					-7.74	4.655	-0.249	-1.663	0.106
	PPMS2				-2.577	3.201	-0.118	-0.805	0.426					-222.603	132.679	-0.251	-1.678	0.103
CD31+ Naive CD4+ T cells		F(3,39)=	14.702	0							F(4,34)=	8.732	0						1D
	Sex1				-19.301	3.361	-0.631	-5.742	0					-0.281	0.091	-0.406	-3.087	0.004
	Age				-0.305	0.112	-0.299	-2.726	0.01				*	-0.01	0.003	-0.41	-3.13	0.004
	PPMS2				-3.6	3.155	-0.125	-1.141	0.261					-0.146	0.089	-0.216	-1.65	0.108
Naive/memory CD4+		F(3,39)=	2.828	0.051															1E
T cells	Sex1				-0.039	0.09	-0.063	-0.434	0.666
	Age			*	-0.009	0.003	-0.415	-2.857	0.007
	PPMS2				0.003	0.085	0.005	0.036	0.971
Naive CD4+ T cells		F(3,39)=	2.861	0.049							F(3,33)=	4.22	0.012						1F
	Sex1				-2.481	4.572	-0.079	-0.543	0.59					-0.118	0.087	-0.204	-1.364	0.182
	Age				-0.434	0.152	-0.414	-2.851	0.007				*	-0.008	0.003	-0.389	-2.608	0.014
	PPMS3				0.509	4.291	0.017	0.119	0.906					-0.128	0.084	-0.226	-1.518	0.139
Memory CD4+ T cells		F(3,39)=	2.864	0.049							F(3,33)=	3.862	0.018						1G
	Sex1				2.474	4.572	0.079	0.541	0.591					-0.051	0.051	-0.154	-1.012	0.319
	Age				0.434	0.152	0.414	2.853	0.007				*	-0.001	0.002	-0.1	-0.664	0.511
	PPMS2				-0.521	4.292	-0.018	-0.121	0.904					-0.148	0.049	-0.453	-3.009	0.005
CM CD4+ T cells		F(3,39)=	1.328	0.279							F(3,33)=	4.579	0.009						1H
	Sex1				3.242	2.966	0.167	1.093	0.281					-26.389	47.175	-0.083	-0.559	0.58
	Age				0.096	0.099	0.148	0.969	0.338					-2.399	1.609	-0.22	-1.491	0.146
	PPMS2				-3.882	2.784	-0.213	-1.394	0.171					-146.541	45.866	-0.47	-3.195	0.003
EM CD4+ T cells		F(3,39)=	2.595	0.066							F(3,33)=	1.355	0.273						1I
	Sex1				-0.043	0.08	-0.078	-0.535	0.596					-0.146	0.078	-0.312	-1.875	0.07
	Age			*	0.007	0.003	0.37	2.529	0.016				*	0.002	0.003	0.12	0.725	0.473
	PPMS2				0.081	0.075	0.157	1.072	0.29					-0.027	0.076	-0.058	-0.354	0.726
TemRA CD4+ T cells		F(3,39)=	2.613	0.065							F(3,33)=	0.692	0.563						1J
	Sex1				0.125	0.111	0.166	1.131	0.265					0.042	0.126	0.058	0.336	0.739
	Age			*	0.009	0.004	0.358	2.449	0.019				*	0.004	0.004	0.175	1.03	0.31
	PPMS2				0.045	0.104	0.064	0.434	0.666					-0.117	0.123	-0.162	-0.953	0.347
Ki67+ CD4+ T cells		F(3,39)=	3.615	0.021															1K
	Sex1				0.424	0.281	0.214	1.509	0.139
	Age				0.026	0.009	0.388	2.738	0.009
	PPMS2				0.181	0.264	0.097	0.687	0.496
1 Reference is "Female"; 2 Reference is "Healthy"
CM, Central Memory; EM, Efector Memory; TemRA, Terminally differentiated CD45RA-expressing memory cells;
* Non-normal dependent variable normalized through Log10 transformation

## Sheet: Supplementary Table S3
Supplementary Table S3. Multiple linear regression models to evaluate the impact of sex (female vs. male), age and disease status (healthy vs. PPMS) on CD8+ T cell subsets.
Dependent Variable	Independent Variable	Percentage of cells								Absolute number of cells								Fig.
		Model			B	SE	𝜷	t	p-value	Model			B	SE	𝜷	t	p-value
				p-value								p-value
CD8+ T cells		F(3,39)=	2.211	0.102						F(3,33)=	2.397	0.086						S1A
	Sex1				6.668	3.098	0.319	2.152	0.038				71.342	88.77	0.128	0.804	0.427
	Age				-0.084	0.103	-0.121	-0.814	0.421				-7.938	3.028	-0.417	-2.622	0.013
	PPMS2				3.29	2.908	0.168	1.131	0.265				-23.99	86.306	-0.044	-0.278	0.783
Naive/memory CD8+ T cells		F(3,39)=	3.56	0.023														S1C
	Sex1				-0.071	0.169	-0.06	-0.423	0.675
	Age				-0.017	0.006	-0.426	-3	0.005
	PPMS2				-0.171	0.158	-0.154	-1.083	0.285
Naive CD8+ T cells		F(3,39)=	5.189	0.004						F(3,33)=	8.556	0						S1D
	Sex1				-2.954	5.705	-0.07	-0.518	0.608				-0.067	0.116	-0.076	-0.577	0.568
	Age				-0.679	0.19	-0.485	-3.575	0.001			*	-0.018	0.004	-0.609	-4.63	0
	PPMS2				-7.608	5.355	-0.193	-1.421	0.163				-0.172	0.112	-0.201	-1.53	0.136
Memory CD8+ T cells		F(3,39)=	5.18	0.004						F(3,33)=	0.686	0.567						S1E
	Sex1				2.942	5.704	0.07	0.516	0.609				86.94	68.831	0.216	1.263	0.215
	Age				0.679	0.19	0.484	3.572	0.001				-1.491	2.348	-0.108	-0.635	0.53
	PPMS2				7.606	5.354	0.193	1.421	0.163				23.322	66.92	0.059	0.349	0.73
CM CD8+ T cells		F(3,39)=	2.109	0.115						F(3,33)=	2.885	0.05						S1F
	Sex1				-0.102	0.088	-0.174	-1.168	0.25				-0.056	0.097	-0.09	-0.574	0.57
	Age			*	0.001	0.003	0.061	0.408	0.685			*	-0.006	0.003	-0.284	-1.82	0.078
	PPMS2				-0.177	0.082	-0.319	-2.148	0.038				-0.194	0.095	-0.32	-2.051	0.048
EM CD8+ T cells		F(3,39)=	3.141	0.036						F(3,33)=	1.161	0.339						S1G
	Sex1				-0.1	0.065	-0.22	-1.53	0.134				-0.078	0.102	-0.129	-0.769	0.447
	Age			*	0.003	0.002	0.227	1.581	0.122			*	-0.004	0.003	-0.193	-1.157	0.256
	PPMS2				0.136	0.061	0.321	2.227	0.032				0.123	0.099	0.208	1.251	0.22
TemRA CD8+ T cells		F(3,39)=	2.637	0.063						F(3,33)=	0.436	0.729						S1H
	Sex1				0.095	0.074	0.188	1.284	0.207				0.138	0.127	0.189	1.091	0.283
	Age			*	0.006	0.002	0.333	2.277	0.028			*	-0.002	0.004	-0.079	-0.457	0.651
	PPMS2				0.054	0.069	0.114	0.78	0.44				-0.002	0.123	-0.003	-0.018	0.985
Ki67+ CD8+ T cells		F(3,39)=	3.529	0.024														S1I
	Sex1				0.799	0.436	0.261	1.834	0.074
	Age				0.026	0.015	0.255	1.793	0.081
	PPMS2				0.733	0.409	0.255	1.792	0.081
1 Reference is "Female"; 2 Reference is "Healthy"
CM, Central Memory; EM, Effector memory; TemRA, Terminally differentiated CD45RA-expressing memory cells;
* Non-normal dependent variable normalized through Log10 transformation

## Sheet: Supplementary Table S4
Supplementary Table S4. Multiple linear regression models to evaluate the impact of sex (female vs. male), age and disease status (healthy vs. PPMS) on B cells.
Dependent Variable	Independent Variable	Percentage of cells								Absolute number of cells								Fig.
		Model			B	SE	𝜷	t	p-value	Model			B	SE	𝜷	t	p-value
				p-value								p-value
CD20+ B cells		F(3,39)=	0.359	0.783						F(3,33)=	0.781	0.513						S2A
	Sex1				0.036	0.063	0.09	0.567	0.574				-4.989	45.144	-0.019	-0.111	0.913
	Age			*	0.001	0.002	0.048	0.303	0.763				-1.515	1.54	-0.167	-0.984	0.332
	PPMS2				-0.05	0.059	-0.133	-0.838	0.407				-48.573	43.891	-0.187	-1.107	0.276
Naive CD20+ B cells		F(3,39)=	2.795	0.053						F(3,33)=	1.775	0.171						S2C
	Sex1				-0.039	0.019	-0.295	-2.025	0.05				-0.032	0.076	-0.069	-0.425	0.674
	Age			*	0	0.001	0.083	0.567	0.574			*	-0.002	0.003	-0.153	-0.941	0.354
	PPMS2				-0.035	0.018	-0.28	-1.925	0.062				-0.145	0.074	-0.318	-1.956	0.059
Memory CD20+ B cells		F(3,39)=	2.241	0.099						F(3,33)=	1.322	0.284						S2D
	Sex1				0.157	0.085	0.272	1.835	0.074				0.17	0.124	0.228	1.369	0.18
	Age			*	-0.002	0.003	-0.094	-0.634	0.53			*	-0.006	0.004	-0.25	-1.507	0.141
	PPMS2				0.134	0.08	0.247	1.669	0.103				0.047	0.121	0.065	0.393	0.697
Naive/Memory CD20+		F(3,39)=	2.409	0.082														S2E
B cells	Sex1				-0.195	0.103	-0.28	-1.898	0.065
	Age			*	0.002	0.003	0.093	0.631	0.532
	PPMS2				-0.168	0.097	-0.257	-1.743	0.089
1 Reference is "Female"; 2 Reference is "Healthy";
* Non-normal dependent variable normalized through Log10 transformation

## Sheet: Supplementary Table S5
Supplementary Table S5. Multiple linear regression models to evaluate the impact of sex (female vs. male), age and disease status (healthy vs. PPMS) on regulatory T cells (Treg) subsets.
Dependent Variable	Independent Variable	Percentage of cells									Absolute number of cells									Fig.
		Model			B	SE	𝜷	t	p-value		Model			B	SE	𝜷	t	p-value
				p-value									p-value
Treg		F(3,39)=	3.709	0.019							F(3,33)=	2.304	0.095							2A
	Sex1				1.777	0.534	0.471	3.329	0.002					6.09	7.903	0.124	0.771	0.446
	Age				-0.001	0.018	-0.005	-0.033	0.974					-0.516	0.27	-0.305	-1.915	0.064
	PPMS2				-0.151	0.501	-0.042	-0.3	0.766					-13.375	7.683	-0.277	-1.741	0.091
Ki67+ Tregs3		F(3,29)=	3.571	0.026																2B
	Sex1				1.586	1.245	0.208	1.274	0.213
	Age				0.113	0.038	0.475	2.973	0.006
	PPMS2				0.372	1.112	0.055	0.335	0.74
Naive/Activated Tregs3		F(3,29)=	2.833	0.056																2D
	Sex1				0.077	0.116	0.111	0.663	0.512
	Age			*	-0.009	0.004	-0.402	-2.446	0.021
	PPMS2				0.139	0.103	0.227	1.35	0.188
CD45RA+HLA-DR- Tregs3		F(3,29)=	2.565	0.074							F(3,25)=	3.033	0.048							2E
	Sex1				0.05	0.086	0.099	0.581	0.566					1.114	4.434	0.045	0.251	0.804
	Age			*	-0.006	0.003	-0.412	-2.477	0.019					-0.358	0.141	-0.436	-2.53	0.018
	PPMS2				0.078	0.077	0.174	1.022	0.315					7.187	4.153	0.313	1.731	0.096
CD45RA-HLA-DR- Tregs3		F(3,29)=	1.843	0.162							F(3,25)=	1.743	0.184							2F
	Sex1				-0.036	0.033	-0.192	-1.094	0.283					2.268	4.793	0.09	0.473	0.64
	Age			*	0.001	0.001	0.086	0.501	0.62					-0.086	0.153	-0.103	-0.561	0.58
	PPMS2				-0.051	0.029	-0.304	-1.734	0.094					-9.54	4.489	-0.408	-2.125	0.044
CD45RA-HLA-DR+ Tregs3		F(3,29)=	3.552	0.026							F(3,25)=	3.776	0.023							2G
	Sex1				0.418	3.085	0.022	0.136	0.893					0.071	0.084	0.148	0.853	0.402
	Age				0.285	0.094	0.483	3.019	0.005				*	0.003	0.003	0.167	0.999	0.327
	PPMS2				-4.092	2.754	-0.243	-1.486	0.148					-0.259	0.078	-0.579	-3.309	0.003
1 Reference is "Female"; 2 Reference is "Healthy"; 3 Evaluated only when parent population >500 events
Treg, Regulatory T cells
* Non-normal dependent variable normalized through Log10 transformation

## Sheet: Supplementary Table S6
Supplementary Table S6. Multiple linear regression models to evaluate the impact of sex (female vs. male), age and disease status (healthy vs. PPMS) on natural killer (NK) cells subsets.
Dependent Variable	Independent Variable	Percentage of cells								Absolute number of cells								Fig
		Model			B	SE	𝜷	t	p-value	Model			B	SE	𝜷	t	p-value
				p-value								p-value
NK cells		F(3,39)=	0.648	0.589						F(3,33)=	0.157	0.925						S3A
	Sex1				0.721	3.042	0.037	0.237	0.814				-60.144	104.486	-0.101	-0.576	0.569
	Age				0.133	0.101	0.205	1.31	0.198				-1.058	3.564	-0.052	-0.297	0.769
	PPMS2				-1.174	2.855	-0.064	-0.411	0.683				0.583	101.585	0.001	0.006	0.995
CD56bright NK cells		F(3,39)=	0.473	0.703						F(3,33)=	1.003	0.404						S3B
	Sex1				-0.689	1.545	-0.07	-0.446	0.658				-0.097	0.083	-0.197	-1.168	0.251
	Age				-0.051	0.051	-0.158	-1	0.323			*	-0.003	0.003	-0.186	-1.111	0.275
	PPMS2				0.672	1.45	0.073	0.463	0.646				-0.008	0.08	-0.017	-0.103	0.919
CD56dimCD57- NK cells		F(3,39)=	0.283	0.837						F(3,33)=	0.303	0.823						S3C
	Sex1				-2.024	4.802	-0.067	-0.421	0.676				-0.054	0.105	-0.089	-0.512	0.612
	Age				-0.055	0.16	-0.055	-0.346	0.731			*	0	0.004	-0.017	-0.101	0.92
	PPMS2				-3.174	4.508	-0.112	-0.704	0.486				-0.074	0.102	-0.125	-0.726	0.473
CD56dimCD57+ NK cells		F(3,39)=	0.3	0.825						F(3,33)=	0.154	0.926						S3D
	Sex1				2.718	5.44	0.079	0.5	0.62				21.426	44.564	0.084	0.481	0.634
	Age				0.106	0.181	0.093	0.587	0.561				0.253	1.52	0.029	0.166	0.869
	PPMS2				2.502	5.106	0.078	0.49	0.627				-20.696	43.327	-0.083	-0.478	0.636
KLRG1+ NK cells3		F(3,39)=	0.772	0.517						F(3,33)=	0.203	0.893						S3E
	Sex1				1.064	5.057	0.033	0.21	0.834				-33.777	75.498	-0.078	-0.447	0.658
	Age				-0.169	0.168	-0.157	-1.006	0.321				-1.428	2.575	-0.096	-0.555	0.583
	PPMS2				-5.304	4.747	-0.174	-1.118	0.271				-9.295	73.402	-0.022	-0.127	0.9
KLRG1+ CD56bright NK cells3		F(3,19)=	0.353	0.787						F(3,17)=	0.472	0.706
	Sex1				0.136	2.669	0.012	0.051	0.96				-0.12	0.12	-0.237	-0.993	0.335
	Age				0.075	0.09	0.193	0.838	0.412			*	-0.002	0.004	-0.113	-0.467	0.647
	PPMS2				-1.953	2.6	-0.172	-0.751	0.462				0.02	0.119	0.041	0.171	0.866
KLRG1+ CD56dimCD57- NK cells3		F(3,37)=	0.766	0.521						F(3,31)=	0.41	0.747
	Sex1				-1.561	4.33	-0.058	-0.36	0.721				-0.082	0.127	-0.114	-0.64	0.527
	Age				-0.139	0.142	-0.157	-0.979	0.334			*	0	0.004	-0.019	-0.107	0.916
	PPMS2				-4.237	4.038	-0.167	-1.049	0.301				-0.105	0.123	-0.15	-0.848	0.403
KLRG1+ CD56dimCD57+ NK cells3		F(3,35)=	0.448	0.72						F(3,30)=	0.619	0.608
	Sex1				0.072	6.486	0.002	0.011	0.991				-0.055	0.169	-0.058	-0.325	0.747
	Age				-0.044	0.208	-0.035	-0.21	0.835			*	0.004	0.006	0.112	0.629	0.534
	PPMS2				-6.754	6.016	-0.187	-1.123	0.269				-0.19	0.162	-0.21	-1.178	0.248
NKG2A+ NK cells3		F(3,39)=	0.4	0.754						F(3,33)=	0.095	0.962						S3F
	Sex1				4.009	3.949	0.16	1.015	0.316				0.012	0.092	0.024	0.135	0.894
	Age				-0.034	0.132	-0.041	-0.261	0.795			*	-0.001	0.003	-0.066	-0.38	0.707
	PPMS2				1.13	3.706	0.048	0.305	0.762				-0.033	0.09	-0.064	-0.369	0.715
NKG2A+ CD56bright NK cells3		F(3,19)=	0.129	0.942						F(3,17)=	1.092	0.38
	Sex1				-0.329	1.263	-0.06	-0.26	0.798				-0.131	0.111	-0.267	-1.176	0.256
	Age				-0.022	0.042	-0.121	-0.518	0.611			*	-0.004	0.004	-0.265	-1.142	0.269
	PPMS2				0.295	1.231	0.056	0.24	0.813				0.039	0.11	0.081	0.352	0.729
NKG2A+ CD56dimCD57- NK cells3		F(3,37)=	1.087	0.367						F(3,31)=	0.25	0.86
	Sex1				6.006	3.532	0.268	1.7	0.097				0.034	0.107	0.056	0.315	0.755
	Age				-0.045	0.116	-0.061	-0.387	0.701			*	-0.001	0.004	-0.071	-0.396	0.695
	PPMS2				-1.68	3.294	-0.08	-0.51	0.613				-0.075	0.103	-0.129	-0.724	0.474
1 Reference is "Female"; 2 Reference is "Healthy"; 3 Evaluated only when parent population >500 events
NK, Natural Killer.
* Non-normal dependent variable normalized through Log10 transformation
Supplementary Table 5 (cont.)
Dependent Variable	Independent Variable	Percentage of cells								Absolute number of cells								Fig.
		Model			B	SE	𝜷	t	p-value	Model			B	SE	𝜷	t	p-value
				p-value								p-value
NKG2A+ CD56dimCD57+ NK cells3		F(3,35)=	0.063	0.979						F(3,30)=	0.003	1						S3F
	Sex1				1.393	4.773	0.049	0.292	0.772				-0.004	0.147	-0.005	-0.026	0.98
	Age				-0.023	0.153	-0.026	-0.152	0.88			*	0	0.005	0.014	0.076	0.94
	PPMS2				1.24	4.427	0.047	0.28	0.781				-0.007	0.14	-0.009	-0.048	0.962
KIR3DL1+ NK cells3		F(3,39)=	1.339	0.276						F(3,33)=	0.693	0.563						S3G
	Sex1				0.254	0.154	0.252	1.646	0.108				0.207	0.186	0.19	1.111	0.275
	Age			*	0	0.005	0.012	0.076	0.94			*	-0.002	0.006	-0.061	-0.357	0.723
	PPMS2				-0.176	0.145	-0.185	-1.214	0.232				-0.18	0.181	-0.169	-0.995	0.327
KIR3DL1+ CD56bright NK cells3		F(3,19)=	0.219	0.882						F(3,17)=	0.011	0.998
	Sex1				0.132	0.229	0.132	0.577	0.571				-0.008	0.284	-0.007	-0.029	0.977
	Age			*	0.003	0.008	0.093	0.397	0.696			*	-0.001	0.009	-0.029	-0.114	0.91
	PPMS2				-0.1	0.223	-0.104	-0.45	0.658				-0.028	0.28	-0.025	-0.099	0.922
KIR3DL1+ CD56dimCD57- NK cells3		F(3,37)=	1.611	0.203						F(3,31)=	0.389	0.762
	Sex1				4.77	3.103	0.238	1.537	0.133				0.27	0.277	0.174	0.975	0.337
	Age				-0.009	0.102	-0.014	-0.088	0.93			*	-0.005	0.009	-0.094	-0.528	0.601
	PPMS2				-4.526	2.894	-0.242	-1.564	0.126				-0.068	0.268	-0.045	-0.254	0.801
KIR3DL1+ CD56dimCD57+ NK cells3		F(3,35)=	1.223	0.316						F(3,30)=	2.118	0.119
	Sex1				0.214	0.131	0.263	1.632	0.112				25.426	12.784	0.333	1.989	0.056
	Age			*	-0.001	0.004	-0.027	-0.169	0.867				0.353	0.423	0.139	0.833	0.411
	PPMS2				-0.129	0.122	-0.172	-1.063	0.295				-16.328	12.234	-0.222	-1.335	0.192
KIR2DL2/3+ NK cells3		F(3,39)=	2.211	0.102						F(3,33)=	0.138	0.936						S3H
	Sex1				1.472	1.294	0.169	1.137	0.262				0.015	0.136	0.02	0.112	0.911
	Age				-0.036	0.043	-0.122	-0.824	0.415			*	-0.001	0.005	-0.047	-0.272	0.787
	PPMS2				2.597	1.215	0.317	2.137	0.039				0.075	0.132	0.099	0.57	0.572
KIR2DL2/3+ CD56bright NK cells3		F(3,19)=	0.051	0.984						F(3,17)=	0.576	0.639
	Sex1				0.213	0.55	0.09	0.387	0.703				-0.233	0.181	-0.314	-1.288	0.216
	Age				0	0.018	-0.005	-0.023	0.982			*	0	0.006	0.004	0.018	0.986
	PPMS2				-0.042	0.536	-0.019	-0.079	0.938				0.013	0.179	0.018	0.072	0.943
KIR2DL2/3+ CD56dimCD57- NK cells3		F(3,37)=	1.648	0.195						F(3,31)=	0.016	0.997
	Sex1				1.567	1.207	0.201	1.298	0.202				0.028	0.139	0.037	0.202	0.841
	Age				-0.014	0.04	-0.054	-0.349	0.729			*	0	0.005	0.007	0.04	0.968
	PPMS2				2.023	1.126	0.278	1.797	0.081				0.003	0.135	0.004	0.023	0.982
KIR2DL2/3+ CD56dimCD57+ NK cells3		F(3,35)=	2.193	0.106						F(3,30)=	0.346	0.793
	Sex1				0.012	0.146	0.013	0.081	0.936				0.003	0.205	0.002	0.014	0.989
	Age			*	-0.004	0.005	-0.14	-0.9	0.374			*	-0.001	0.007	-0.04	-0.22	0.828
	PPMS2				0.331	0.135	0.381	2.448	0.02				0.196	0.196	0.18	0.999	0.326
NKp30+ NK cells3		F(3,39)=	0.838	0.481						F(3,33)=	0.338	0.798						S3I
	Sex1				2.961	2.054	0.224	1.442	0.157				0.111	0.117	0.166	0.955	0.347
	Age				-0.041	0.068	-0.093	-0.601	0.551			*	-0.002	0.004	-0.074	-0.43	0.67
	PPMS2				0.628	1.928	0.051	0.326	0.746				-0.011	0.113	-0.017	-0.097	0.923
NKp30+ CD56bright NK cells3		F(3,22)=	0.219	0.882						F(3,18)=	0.569	0.643
	Sex1				2.064	2.739	0.159	0.753	0.459				-0.029	0.168	-0.039	-0.172	0.865
	Age				-0.005	0.081	-0.014	-0.065	0.949			*	-0.007	0.005	-0.287	-1.267	0.221
	PPMS2				0.686	2.463	0.059	0.278	0.783				0.068	0.163	0.094	0.414	0.684
1 Reference is "Female"; 2 Reference is "Healthy"; 3 Evaluated only when parent population >500 events
NK, Natural Killer.
* Non-normal dependent variable normalized through Log10 transformation
Supplementary Table 5 (cont.)
Dependent Variable	Independent Variable	Percentage of cells								Absolute number of cells								Fig.
		Model			B	SE	𝜷	t	p-value	Model			B	SE	𝜷	t	p-value
				p-value								p-value
NKp30+ CD56dimCD57- NK cells3		F(3,39)=	1.423	0.251						F(3,33)=	0.584	0.63						S3I
	Sex1				4.941	2.467	0.305	2.003	0.052				0.142	0.114	0.214	1.244	0.222
	Age				-0.049	0.082	-0.091	-0.596	0.554			*	-0.002	0.004	-0.07	-0.409	0.685
	PPMS2				-0.293	2.315	-0.019	-0.127	0.9				-0.054	0.111	-0.084	-0.49	0.628
NKp30+ CD56dimCD57+ NK cells3		F(3,33)=	0.561	0.645						F(3,33)=	0.188	0.904
	Sex1				0.665	2.035	0.056	0.327	0.746				0.069	0.169	0.075	0.406	0.688
	Age				-0.047	0.069	-0.116	-0.677	0.503			*	-0.001	0.006	-0.034	-0.184	0.855
	PPMS2				2.155	1.942	0.19	1.109	0.275				0.091	0.163	0.102	0.555	0.583
NKp44+ NK cells3		F(3,39)=	0.405	0.75						F(3,33)=	0.625	0.604						S3J
	Sex1				0.022	0.102	0.034	0.218	0.828				-0.024	0.136	-0.031	-0.179	0.859
	Age			*	0	0.003	0.012	0.077	0.939			*	1.394e-05	0.005	0.001	0.003	0.998
	PPMS2				-0.104	0.096	-0.172	-1.088	0.283				-0.176	0.132	-0.227	-1.331	0.192
NKp44+ CD56bright NK cells3		F(3,22)=	1.751	0.186						F(3,18)=	1.077	0.384
	Sex1				0.528	2.736	0.037	0.193	0.849				-0.08	0.162	-0.107	-0.493	0.628
	Age				-0.021	0.081	-0.05	-0.259	0.798			*	-0.006	0.005	-0.27	-1.238	0.232
	PPMS2				-5.509	2.46	-0.431	-2.24	0.036				-0.161	0.157	-0.225	-1.026	0.319
NKp44+ CD56dimCD57- NK cells3		F(3,39)=	0.762	0.522						F(3,33)=	0.179	0.91
	Sex1				0.154	0.107	0.225	1.443	0.157				0.054	0.139	0.068	0.391	0.698
	Age			*	0	0.004	-0.011	-0.068	0.946			*	0.001	0.005	0.04	0.231	0.819
	PPMS2				-0.052	0.1	-0.081	-0.518	0.607				-0.081	0.135	-0.104	-0.598	0.554
NKp44+ CD56dimCD57+ NK cells3		F(3,33)=	0.063	0.979						F(3,33)=	0.059	0.981
	Sex1				0.005	0.205	0.005	0.027	0.979				0.039	0.276	0.027	0.143	0.888
	Age			*	0.002	0.007	0.044	0.254	0.801			*	0.002	0.009	0.045	0.246	0.807
	PPMS2				0.062	0.195	0.056	0.318	0.753				-0.083	0.266	-0.057	-0.31	0.758
NKp46+ NK cells3		F(3,39)=	1.409	0.255						F(3,33)=	0.121	0.947						S3K
	Sex1				4.31	5.302	0.124	0.813	0.421				-0.002	0.096	-0.003	-0.018	0.986
	Age				-0.138	0.177	-0.119	-0.783	0.439			*	-0.002	0.003	-0.089	-0.508	0.615
	PPMS2				8.509	4.977	0.26	1.71	0.095				0.031	0.093	0.057	0.33	0.744
NKp46+ CD56bright NK cells3		F(3,22)=	1.003	0.41						F(3,18)=	1.07	0.387
	Sex1				0.019	0.019	0.205	1.024	0.317				-0.065	0.128	-0.11	-0.506	0.619
	Age			*	0	0.001	-0.084	-0.415	0.682			*	-0.007	0.004	-0.375	-1.719	0.103
	PPMS2				0.023	0.017	0.268	1.337	0.195				0.024	0.125	0.041	0.189	0.852
NKp46+ CD56dimCD57- NK cells3		F(3,39)=	1.875	0.15						F(3,33)=	0.083	0.969
	Sex1				7.174	5.007	0.215	1.433	0.16				0.007	0.102	0.012	0.069	0.945
	Age				-0.125	0.167	-0.112	-0.749	0.458			*	-0.002	0.003	-0.087	-0.499	0.621
	PPMS2				8.015	4.7	0.256	1.705	0.096				0	0.099	-0.001	-0.004	0.997
NKp46+ CD56dimCD57+ NK cells3		F(3,33)=	2.842	0.053						F(3,33)=	1.208	0.324
	Sex1				5.407	5.9	0.143	0.916	0.366				5.713	15.951	0.063	0.358	0.723
	Age				-0.162	0.201	-0.126	-0.805	0.426				-0.373	0.544	-0.12	-0.685	0.498
	PPMS2				15.027	5.631	0.417	2.668	0.012				26.117	15.383	0.296	1.698	0.1
1 Reference is "Female"; 2 Reference is "Healthy"; 3 Evaluated only when parent population >500 events
NK, Natural Killer.
* Non-normal dependent variable normalized through Log10 transformation

## Sheet: Supplementary Table S7
Supplementary Table S7. Multiple linear regression models to evaluate the impact of sex (female vs. male), age and disease status (healthy vs. PPMS) on NKT cells.
Dependent Variable	Independent Variable	Percentage of cells								Absolute number of cells								Fig.
		Model			B	SE	𝜷	t	p-value	Model			B	SE	𝜷	t	p-value
				p-value								p-value
NKT cells		F(3,39)=	1.491	0.232						F(3,33)=	0.449	0.719						3A
	Sex1				0.156	0.101	0.235	1.546	0.13				0.134	0.13	0.178	1.029	0.311
	Age			*	0.004	0.003	0.195	1.282	0.207			*	0.002	0.004	0.062	0.359	0.722
	PPMS2				0.038	0.095	0.06	0.395	0.695				-0.045	0.127	-0.061	-0.357	0.723
NKG2A+ NKT cells3		F(3,33)=	0.826	0.489						F(3,27)=	0.045	0.987						3B
	Sex1				-0.2	0.181	-0.188	-1.104	0.278				-0.003	0.169	-0.003	-0.018	0.986
	Age			*	-0.004	0.005	-0.133	-0.787	0.437			*	0	0.005	-0.007	-0.034	0.973
	PPMS2				-0.098	0.161	-0.104	-0.607	0.548				0.057	0.16	0.071	0.358	0.723
KIR3DL1+ NKT cells3		F(3,33)=	2.002	0.133						F(3,27)=	2.283	0.102						3C
	Sex1				0.289	0.151	0.313	1.922	0.063				0.567	0.227	0.444	2.497	0.019
	Age			*	0.001	0.004	0.034	0.209	0.836			*	0.004	0.007	0.105	0.607	0.549
	PPMS2				-0.246	0.134	-0.299	-1.834	0.076				-0.248	0.216	-0.205	-1.15	0.26
KIR2DL2/3+ NKT cells3		F(3,33)=	3.982	0.016						F(3,27)=	4.833	0.008						3D
	Sex1				0.144	0.178	0.123	0.809	0.425				0.416	0.199	0.335	2.089	0.046
	Age			*	0	0.005	-0.01	-0.07	0.945			*	0.005	0.006	0.131	0.839	0.409
	PPMS2				0.504	0.159	0.481	3.165	0.003				0.451	0.189	0.383	2.381	0.025
KLRG1+ NKT cells3		F(3,33)=	2.934	0.048						F(3,27)=	1.724	0.186						3E
	Sex1				-0.038	0.021	-0.278	-1.77	0.086				0.241	0.119	0.369	2.023	0.053
	Age			*	-0.001	0.001	-0.262	-1.687	0.101			*	0.003	0.004	0.171	0.965	0.343
	PPMS2				0.041	0.019	0.341	2.163	0.038				-0.023	0.113	-0.037	-0.202	0.842
NKp30+ NKT cells3		F(3,34)=	12.14	0						F(3,33)=	5.006	0.006						3F
	Sex1				-0.219	0.144	-0.183	-1.522	0.137				0.104	0.189	0.085	0.549	0.587
	Age			*	-0.004	0.004	-0.114	-0.957	0.345			*	-0.004	0.006	-0.105	-0.698	0.491
	PPMS2				0.781	0.131	0.72	5.97	0				0.642	0.178	0.557	3.605	0.001
NKp44+ NKT cells3		F(3,34)=	1.287	0.294						F(3,33)=	2.787	0.058						3G
	Sex1				0.415	0.232	0.294	1.789	0.083				0.693	0.253	0.459	2.739	0.01
	Age			*	0.004	0.007	0.096	0.588	0.56			*	0.007	0.008	0.147	0.897	0.377
	PPMS2				0.073	0.211	0.057	0.345	0.733				-0.149	0.239	-0.104	-0.622	0.539
NKp46+ NKT cells3		F(3,34)=	1.529	0.225						F(3,33)=	2.14	0.117						3H
	Sex1				0.104	0.163	0.104	0.64	0.526				0.37	0.181	0.352	2.045	0.05
	Age			*	-0.001	0.005	-0.034	-0.213	0.832			*	0	0.006	-0.005	-0.027	0.979
	PPMS2				0.285	0.148	0.314	1.927	0.062				0.175	0.171	0.176	1.023	0.315
1 Reference is "Female"; 2 Reference is "Healthy"; 3 Evaluated only when parent population >500 events
NKT, Natural Killer T cells.
* Non-normal dependent variable normalized through Log10 transformation

## Sheet: Supplementary Table S8
Supplementary Table S8. Linear regression models to evaluate the impact of Expanded Disability Status Scale (EDSS) on the several blood cell populations. The unstandardized residuals from a preliminary multiple linear regression were calculated where the contribution of sex and age on the blood populations was evaluated. The residuals were used as dependent variable to evaluate the impact of EDSS…
Dependent Variable	Independent Variable		Percentage of cells							Absolute number of cells
		Model		Effect Size (R2)	B	SE	𝜷	t	p-value	Model		Effect Size (R2)	B	SE	𝜷	t	p-value
NK cells		F(1,21)=	6.522	0.237
	EDSS				-3.917	1.534	-0.487	-2.554	0.018
CD56dimCD57- NK cells										F(1,17)=	6.915	0.289
	EDSS												-0.174	0.066	-0.538	-2.63	0.018
NKG2A+ NK cells										F(1,17)=	8.018	0.321
	EDSS												-0.145	0.051	-0.566	-2.832	0.012
KIR2DL2/3+ CD56dimCD57- NK cells										F(1,16)=	4.992	0.238
	EDSS												-0.196	0.088	-0.488	-2.234	0.04
KLRG1+ CD56dimCD57- NK cells										F(1,16)=	4.954	0.236
	EDSS												-0.171	0.077	-0.486	-2.226	0.041
NKG2A+ CD56dimCD57- NK cells										F(1,16)=	10.311	0.392
	EDSS												-0.175	0.054	-0.626	-3.211	0.005
NKp46+ CD56dimCD57- NK cells										F(1,17)=	5.606	0.248
	EDSS												-0.15	0.063	-0.498	-2.368	0.03
MSSS, Multiple Sclerosis Severity Score; NKT, Natural Killer cells; Th, Helper T cells; TREC, T cell receptor excision circles; Treg, Regulatory T cells

## Sheet: Supplementary Table S9
Supplementary Table S9. Linear regression models to evaluate the impact of years from diagnosis on the several blood cell populations. The unstandardized residuals from a preliminary multiple linear regression were calculated where the contribution of sex and age on the blood populations was evaluated. The residuals were used as dependent variable to evaluate the impact of years from diagnosis of…
Dependent Variable	Independent Variable		Percentage of cells							Absolute number of cells
		Model		Effect Size (R2)	B	SE	𝜷	t	p-value	Model		Effect Size (R2)	B	SE	𝜷	t	p-value
CD45RA-HLA-DR+ Tregs										F(1,14)=	4.642	0.249
	Years from diagnosis												-0.022	0.01	-0.499	-2.155	0.049
CD56bright NK cells										F(1,17)=	8.489	0.333
	Years from diagnosis												-0.024	0.008	-0.577	-2.914	0.01
NKG2A+ NK cells										F(1,17)=	4.701	0.217
	Years from diagnosis												-0.026	0.012	-0.465	-2.168	0.045
NKG2A+ CD56dimCD57- NK cells										F(1,16)=	4.746	0.229
	Years from diagnosis												-0.029	0.013	-0.478	-2.179	0.045
NK, Natural Killer cells; Treg, Regulatory T cells

## Sheet: Supplementary Table S10
Supplementary Table S10. Panels of anti-human antibodies used for blood cells phenotypic characterization.
Panel	Target	Clone	Fluorochrome	Excitation	Detector	Dilution1	Company
				laser
CD4+ and CD8+ T cell homeostasis	CD19	HIB19	FITC	488	530/30	1:150	BioLegend
(~1 million PBMCs)	CD3	OKT3	PE	488	575/26	1:200	BioLegend
	7AAD		PercP-Cy5.5	488	695/40	1:40	BioLegend
	CD31	WM59	PE-Cy7	488	780/60	1:80	BioLegend
	CD8	RPA-T8	APC	633	660/20	1:150	BioLegend
	CD4	RPA-T4	APC-Cy7	633	780/60	1:80	BioLegend
	CD45RA	HI100	Pacific Blue	407	450/50	1:300	BioLegend
	CD45	HI30	BV510	407	525/50	1:80	BioLegend
	CD45RO	UCHL1	BV650	407	660/20	1:300	BioLegend
	CCR7	G043H7	BV786	407	780/60	1:40	BioLegend
Regulatory T cells (Tregs)	FoxP3	PCH101	PE	488	575/26	1:10	eBioscience
(~2 million PBMCs)	CD45RA	HI100	PercP-Cy5.5	488	695/40	1:40	BD Pharmigen
	HLA-DR	L243	PE-Cy7	488	780/60	3:100	BioLegend
	Fixable Viability dye		eFluor660	633	660/20	1:1000	eBioscience
	CD4	RPA-T4	APC-Cy7	633	780/60	1:50	BioLegend
	CD25	BC96	BV421	407	450/50	1:20	BioLegend
	CD3	UCHT1	V500	407	525/50	1:20	BD Horizon
	CD45	HI30	BV605	407	610/20	1:40	BioLegend
	CD127	A019D5	BV711	407	710/50	1:20	BioLegend
Inhibitory Receptors NK/NKT cells	CD20	2H7	PE	488	575/26	1:100	BioLegend
and B cells	NKG2A	REA110	VioBright FITC	488	530/30	1:100	MACS Miltenyi
(~1 million PBMCs)	KIR2DL2/3	DX27	PercP-Cy5.5	488	695/40	3:50	BioLegend
	CD57	HNK-1	PE-Cy7	488	780/60	1:25	BioLegend
	Fixable Viability dye		eFluor660	633	660/20	1:1000	eBioscience
	KIR3DL1	DX9	APC-Fire750	633	780/60	1:25	BioLegend
	KLRG1	14C2A07	BV421	407	450/50	3:50	BioLegend
	CD3	UCHT1	V500	407	525/50	1:25	BD Horizon
	CD45	HI30	BV605	407	610/20	1:25	BioLegend
	CD27	L128	BV650	407	660/20	1:25	BD Horizon
	CD19	HIB19	BV711	407	710/50	1:100	BioLegend
	CD56	NCAM16.2	BV786	407	780/60	1:25	BD Horizon
Activating Receptors NK/NKT cells	NKp44	P44-8	PE	488	575/26	1:25	BioLegend
(~1 million PBMCs)	NKp46	.9E2	PerCP eFluor711	488	695/40	1:50	eBioscience
	CD57	HNK-1	PE-Cy7	488	780/60	1:25	BioLegend
	Fixable Viability dye		eFluor660	633	660/20	1:1000	eBioscience
	NKG2D	1D11	APC-Cy7	633	780/60	1:25	BioLegend
	CD3	UCHT1	V500	407	525/50	1:25	BD Horizon
	CD16	3G8	BV421	407	450/50	1:25	BioLegend
	CD45	HI30	BV605	407	610/20	1:25	BioLegend
	CD27	L128	BV650	407	660/20	1:25	BD Horizon
	NKp30	P30-15	BV711	407	710/50	1:25	BioLegend
	CD56	NCAM16.2	BV786	407	780/60	1:25	BD Horizon
1 In a final volume of 100 μL
